# Supplementary material for: The Cotton Mealybug Is Spreading along the Mediterranean: First Pest Detection in Italian Tomatoes
Source: Insects. 2021 Jul 27;12(8):675. doi: 10.3390/insects12080675 (PMC8396508; doi:10.3390/insects12080675)
Supplement: Supplementary file 1 [file insects-12-00675-s001.zip]

Archive with 1 entries (1 files):
- insects-1289484-supplementary.pdf
